# Supplementary material for: COVID-19-Associated Pulmonary Aspergillosis: A Single-Center Experience in Central Valley, California, January 2020–March 2021
Source: J Fungi (Basel). 2021 Nov 10;7(11):948. doi: 10.3390/jof7110948 (PMC8618928; doi:10.3390/jof7110948)
Supplement: Supplementary file 1 [file jof-07-00948-s001.zip]

Archive with 2 entries (2 files):
- jof-1415856-table S1.pdf
- jof-1415856-table S2.pdf
